# Supplementary material for: An Efficient Next Hop Selection Algorithm for Multi-Hop Body Area Networks
Source: PLoS One. 2016 Jan 15;11(1):e0146464. doi: 10.1371/journal.pone.0146464 (PMC4714909; doi:10.1371/journal.pone.0146464)
Supplement: S1 Dataset — (ZIP) [file pone.0146464.s001.zip]

Archive with 46 entries (41 files):
- Sink at waist/
- Sink at waist/delay/
- Sink at waist/delay/11DMQOS.dat
- Sink at waist/delay/11ENSA-BAN.dat
- Sink at waist/delay/13DMQOS.dat
- Sink at waist/delay/13ENSA-BAN.dat
- Sink at waist/delay/15DMQOS.dat
- Sink at waist/delay/15ENSA-BAN.dat
- Sink at waist/delay/7DMQOS.dat
- Sink at waist/delay/7ENSA-BAN.dat
- Sink at waist/delay/9DMQOS.dat
- Sink at waist/delay/9ENSA-BAN.dat
- Sink at waist/energy/
- Sink at waist/energy/11DMQOS.dat
- Sink at waist/energy/11ENSA-BAN.dat
- Sink at waist/energy/13DMQOS.dat
- Sink at waist/energy/13ENSA-BAN.dat
- Sink at waist/energy/15DMQOS.dat
- Sink at waist/energy/15ENSA-BAN.dat
- Sink at waist/energy/7DMQOS.dat
- Sink at waist/energy/7ENSA-BAN.dat
- Sink at waist/energy/9DMQOS.dat
- Sink at waist/energy/9ENSA-BAN.dat
- Sink at waist/forward/
- Sink at waist/forward/11DMQOS.dat
- Sink at waist/forward/11ENSA-BAN.dat
- Sink at waist/forward/13DMQOS.dat
- Sink at waist/forward/13ENSA-BAN.dat
- Sink at waist/forward/15DMQOS.dat
- Sink at waist/forward/15ENSA-BAN.dat
- Sink at waist/forward/7DMQOS.dat
- Sink at waist/forward/7ENSA-BAN.dat
- Sink at waist/forward/9DMQOS.dat
- Sink at waist/forward/9ENSA-BAN.dat
- Sink at waist/pdr/
- Sink at waist/pdr/11DMQOS.dat
- Sink at waist/pdr/11ENSA-BAN.dat
- Sink at waist/pdr/13DMQOS.dat
- Sink at waist/pdr/13ENSA-BAN.dat
- Sink at waist/pdr/15DMQOS.dat
- Sink at waist/pdr/15ENSA-BAN.dat
- Sink at waist/pdr/7DMQOS.dat
- Sink at waist/pdr/7ENSA-BAN.dat
- Sink at waist/pdr/9DMQOS.dat
- Sink at waist/pdr/9ENSA-BAN.dat
- Sink at waist/result-waist.xls
