# Supplementary material for: An Efficient Next Hop Selection Algorithm for Multi-Hop Body Area Networks
Source: PLoS One. 2016 Jan 15;11(1):e0146464. doi: 10.1371/journal.pone.0146464 (PMC4714909; doi:10.1371/journal.pone.0146464)
Supplement: S1 Dataset — (ZIP) [file pone.0146464.s001.zip › Sink at waist/delay/9ENSA-BAN.dat]

 0.01466
 0.01472
 0.01464
 0.01463
 0.01464
 0.01462
 0.01461
 0.01468
 0.01471
 0.01467
 0.01455
 0.01465
 0.01467
 0.01463
 0.01463
 0.01460
 0.01460
 0.01467
 0.01462
 0.01471
 0.01465
 0.01475
 0.01469
 0.01467
 0.01467
 0.01466
 0.01469
 0.01459
 0.01463
 0.01461
 0.01467
 0.01472
 0.01465
 0.01466
 0.01466
 0.01460
 0.01468
 0.01465
 0.01472
 0.01463
 0.01462
 0.01471
 0.01468
 0.01460
 0.01459
 0.01466
 0.01466
 0.01466
 0.01467
 0.01467
