# Supplementary material for: An Efficient Next Hop Selection Algorithm for Multi-Hop Body Area Networks
Source: PLoS One. 2016 Jan 15;11(1):e0146464. doi: 10.1371/journal.pone.0146464 (PMC4714909; doi:10.1371/journal.pone.0146464)
Supplement: S1 Dataset — (ZIP) [file pone.0146464.s001.zip › Sink at waist/forward/11DMQOS.dat]

29391
29157
29369
29499
29454
29318
29262
29149
29417
29323
29388
29267
29338
29618
29275
29308
29379
29282
29344
29477
29349
29275
29280
29329
29404
29338
29362
29366
29466
29302
29373
29462
29320
29377
29383
29484
29581
26456
29197
29329
29260
29356
29490
29319
29212
29433
29264
29270
29448
29259
