# Supplementary material for: An Efficient Next Hop Selection Algorithm for Multi-Hop Body Area Networks
Source: PLoS One. 2016 Jan 15;11(1):e0146464. doi: 10.1371/journal.pone.0146464 (PMC4714909; doi:10.1371/journal.pone.0146464)
Supplement: S1 Dataset — (ZIP) [file pone.0146464.s001.zip › Sink at waist/forward/11ENSA-BAN.dat]

23403
23699
23489
23670
23710
23651
23621
23564
23397
23724
23688
23737
23494
23592
23728
23675
23500
23661
23577
23546
23643
23716
23612
23650
23668
23572
23460
23693
23736
23606
23665
23689
23845
23647
23650
23755
23630
23583
23725
23710
23618
23743
23605
23648
23720
23705
23532
23471
23676
23578
