# Supplementary material for: An Efficient Next Hop Selection Algorithm for Multi-Hop Body Area Networks
Source: PLoS One. 2016 Jan 15;11(1):e0146464. doi: 10.1371/journal.pone.0146464 (PMC4714909; doi:10.1371/journal.pone.0146464)
Supplement: S1 Dataset — (ZIP) [file pone.0146464.s001.zip › Sink at waist/forward/13DMQOS.dat]

30247
30217
30058
30309
30401
30231
30374
30469
30136
30287
30178
30236
30017
30282
30193
30413
30277
30218
30351
30163
30190
30417
30127
30160
30332
30233
30208
30099
30304
30068
30432
30178
30115
30052
29871
30412
30331
30281
30038
30145
30215
30261
30424
30328
30503
30251
30275
30521
30061
30331
