# Supplementary material for: An Efficient Next Hop Selection Algorithm for Multi-Hop Body Area Networks
Source: PLoS One. 2016 Jan 15;11(1):e0146464. doi: 10.1371/journal.pone.0146464 (PMC4714909; doi:10.1371/journal.pone.0146464)
Supplement: S1 Dataset — (ZIP) [file pone.0146464.s001.zip › Sink at waist/forward/13ENSA-BAN.dat]

24215
24145
24133
24182
24281
23861
24218
24092
24175
24200
24141
24344
24168
23980
24300
24343
24261
24161
24156
24265
24017
24235
24055
24089
24164
24127
24347
24212
24020
24168
24285
24272
24347
24326
24311
24281
24276
24374
24265
24212
24113
24196
24467
23979
24287
24282
24096
24040
24159
24209
