# Supplementary material for: An Efficient Next Hop Selection Algorithm for Multi-Hop Body Area Networks
Source: PLoS One. 2016 Jan 15;11(1):e0146464. doi: 10.1371/journal.pone.0146464 (PMC4714909; doi:10.1371/journal.pone.0146464)
Supplement: S1 Dataset — (ZIP) [file pone.0146464.s001.zip › Sink at waist/forward/15DMQOS.dat]

30146
30445
30620
30276
30743
30597
30208
30378
30406
30399
30429
30576
30457
30247
30551
30426
30444
30401
30369
30322
30476
30477
30355
30477
30561
30456
30310
30352
30519
30355
30340
30400
30746
30511
30517
30603
30511
30514
30486
30326
30475
30296
30469
30415
30189
30086
30392
30153
30620
30337
