# Supplementary material for: An Efficient Next Hop Selection Algorithm for Multi-Hop Body Area Networks
Source: PLoS One. 2016 Jan 15;11(1):e0146464. doi: 10.1371/journal.pone.0146464 (PMC4714909; doi:10.1371/journal.pone.0146464)
Supplement: S1 Dataset — (ZIP) [file pone.0146464.s001.zip › Sink at waist/forward/15ENSA-BAN.dat]

24149
24091
24088
24250
24307
23976
24100
24201
24274
24105
24118
24264
24198
23985
24104
24146
24185
24233
23982
23885
24037
24131
24197
24185
24282
23815
24322
24297
24236
24203
24014
24153
24301
24198
24175
24246
24163
24213
24051
24180
24168
24277
24152
24291
24075
23942
24181
24166
24159
24140
