# Supplementary material for: An Efficient Next Hop Selection Algorithm for Multi-Hop Body Area Networks
Source: PLoS One. 2016 Jan 15;11(1):e0146464. doi: 10.1371/journal.pone.0146464 (PMC4714909; doi:10.1371/journal.pone.0146464)
Supplement: S1 Dataset — (ZIP) [file pone.0146464.s001.zip › Sink at waist/forward/7DMQOS.dat]

26226
26166
25940
26089
26140
26058
26185
26269
26318
26208
26173
26090
26163
26209
25986
26023
26136
26237
25956
26192
26066
26192
25967
26261
25975
26247
26161
26133
26044
26195
26106
26172
26270
25970
25986
25901
26011
26245
26095
26297
26271
26088
26145
26127
26064
25970
26274
26206
26283
26126
