# Supplementary material for: An Efficient Next Hop Selection Algorithm for Multi-Hop Body Area Networks
Source: PLoS One. 2016 Jan 15;11(1):e0146464. doi: 10.1371/journal.pone.0146464 (PMC4714909; doi:10.1371/journal.pone.0146464)
Supplement: S1 Dataset — (ZIP) [file pone.0146464.s001.zip › Sink at waist/forward/7ENSA-BAN.dat]

21322
21422
21340
21341
21324
21434
21182
21122
21408
21333
21324
21280
21367
21327
21295
21288
21326
21245
21308
21335
21332
21271
21425
21302
21242
21332
21524
21206
21224
21332
21209
21395
21394
21466
21416
21263
21364
21312
21330
21205
21292
21143
21320
21284
21194
16003
21059
21384
21210
21402
