# Supplementary material for: An Efficient Next Hop Selection Algorithm for Multi-Hop Body Area Networks
Source: PLoS One. 2016 Jan 15;11(1):e0146464. doi: 10.1371/journal.pone.0146464 (PMC4714909; doi:10.1371/journal.pone.0146464)
Supplement: S1 Dataset — (ZIP) [file pone.0146464.s001.zip › Sink at waist/forward/9DMQOS.dat]

27498
27561
27389
27852
27643
27732
27835
27197
27735
27626
27483
27707
27565
27637
27505
27557
27665
27448
27660
27353
27479
27530
27862
27690
27763
27604
27510
27727
27516
27576
27642
27668
27206
27585
27745
27301
27725
27598
27682
27788
27667
27577
27601
27425
27574
27568
27571
27577
27808
27781
