# Supplementary material for: An Efficient Next Hop Selection Algorithm for Multi-Hop Body Area Networks
Source: PLoS One. 2016 Jan 15;11(1):e0146464. doi: 10.1371/journal.pone.0146464 (PMC4714909; doi:10.1371/journal.pone.0146464)
Supplement: S1 Dataset — (ZIP) [file pone.0146464.s001.zip › Sink at waist/forward/9ENSA-BAN.dat]

22569
22477
22451
22478
22515
22481
22392
22448
22378
22547
22411
22687
22409
22580
22582
22319
22392
22451
22450
22654
22478
22532
22408
22284
22409
22489
22645
22529
22554
22490
22470
22536
22464
22477
22543
22459
22575
22528
22431
22554
22511
22540
22432
22423
22411
22590
22450
22596
22454
22468
