# Supplementary material for: An Efficient Next Hop Selection Algorithm for Multi-Hop Body Area Networks
Source: PLoS One. 2016 Jan 15;11(1):e0146464. doi: 10.1371/journal.pone.0146464 (PMC4714909; doi:10.1371/journal.pone.0146464)
Supplement: S1 Dataset — (ZIP) [file pone.0146464.s001.zip › Sink at waist/pdr/11DMQOS.dat]

97.74221
96.77269
97.48987
98.20041
97.96135
97.15785
97.41683
97.02503
97.86838
97.23753
97.54300
97.33050
97.48323
98.35978
97.30394
97.34378
98.04104
97.82854
97.05824
97.91487
97.48987
97.17777
97.15785
97.38362
97.61604
97.52308
97.56292
97.52308
98.18049
97.51644
97.37698
97.82190
97.79534
97.68245
97.90823
98.23361
98.31994
97.20134
97.26409
97.37698
96.89222
97.35706
97.52308
98.01448
97.45667
97.84182
97.25745
97.27074
98.06760
97.55628
