# Supplementary material for: An Efficient Next Hop Selection Algorithm for Multi-Hop Body Area Networks
Source: PLoS One. 2016 Jan 15;11(1):e0146464. doi: 10.1371/journal.pone.0146464 (PMC4714909; doi:10.1371/journal.pone.0146464)
Supplement: S1 Dataset — (ZIP) [file pone.0146464.s001.zip › Sink at waist/pdr/11ENSA-BAN.dat]

96.90551
97.93479
97.31722
97.96135
97.90823
97.88167
97.80862
97.58284
96.83246
98.02776
97.90823
97.90823
97.31058
97.51644
98.14065
97.92151
97.23753
97.99455
97.79534
97.69573
97.97463
98.15393
97.85510
97.82854
97.91487
97.74885
97.03168
98.00120
98.19377
97.74221
97.84182
97.80198
98.32658
97.90159
97.87502
98.16721
97.78206
97.57620
97.97463
97.64925
97.86174
98.06760
97.76878
97.78206
98.06096
97.92815
97.32386
97.05160
98.14065
97.80198
