# Supplementary material for: An Efficient Next Hop Selection Algorithm for Multi-Hop Body Area Networks
Source: PLoS One. 2016 Jan 15;11(1):e0146464. doi: 10.1371/journal.pone.0146464 (PMC4714909; doi:10.1371/journal.pone.0146464)
Supplement: S1 Dataset — (ZIP) [file pone.0146464.s001.zip › Sink at waist/pdr/13DMQOS.dat]

97.14251
97.37602
97.01960
97.72630
97.86149
97.40060
97.97210
97.81847
97.08105
97.43747
97.37602
97.88607
96.76765
97.72630
97.49892
97.69557
97.10564
97.24083
98.01512
97.09949
97.59725
98.13802
96.85368
97.15480
97.93523
97.17323
97.43133
96.90899
97.21625
96.60173
97.75088
97.36373
96.76765
96.70006
95.85202
97.90450
97.40060
97.16709
96.77380
97.13636
97.44362
97.54194
98.04584
97.59110
97.56038
97.25926
97.55423
98.20562
96.92128
97.86763
