# Supplementary material for: An Efficient Next Hop Selection Algorithm for Multi-Hop Body Area Networks
Source: PLoS One. 2016 Jan 15;11(1):e0146464. doi: 10.1371/journal.pone.0146464 (PMC4714909; doi:10.1371/journal.pone.0146464)
Supplement: S1 Dataset — (ZIP) [file pone.0146464.s001.zip › Sink at waist/pdr/13ENSA-BAN.dat]

97.52351
97.27770
97.13022
97.49278
97.59725
96.15314
97.40060
96.97044
97.33301
97.49278
97.08105
97.97825
97.36988
96.66318
98.04584
97.76317
97.81847
97.24697
97.50507
97.65870
96.86597
97.63412
97.00117
96.99502
97.45591
97.37602
97.67099
97.72015
96.91514
97.34530
97.78160
97.75088
97.51121
97.73859
97.86149
97.73244
97.65870
97.84920
97.76317
97.54809
97.16094
97.21010
97.91065
96.76765
97.40675
97.38217
97.26541
96.98888
97.33301
97.39446
