# Supplementary material for: An Efficient Next Hop Selection Algorithm for Multi-Hop Body Area Networks
Source: PLoS One. 2016 Jan 15;11(1):e0146464. doi: 10.1371/journal.pone.0146464 (PMC4714909; doi:10.1371/journal.pone.0146464)
Supplement: S1 Dataset — (ZIP) [file pone.0146464.s001.zip › Sink at waist/pdr/15DMQOS.dat]

95.28194
96.51149
97.12341
96.12833
97.27782
96.96900
95.62507
95.96248
96.36852
95.96248
95.91673
96.79172
96.65447
95.73373
96.89466
96.42571
96.23699
96.50578
95.96248
96.00252
95.95105
96.74025
96.00252
96.40856
97.02619
96.28846
96.19696
96.44287
96.72881
95.75661
96.37996
96.26558
97.34073
96.82603
96.24271
97.14629
96.68306
96.32277
96.13405
95.69942
96.45431
96.01395
96.32277
96.37424
95.45351
94.81871
95.75661
95.13897
97.04335
96.09974
