# Supplementary material for: An Efficient Next Hop Selection Algorithm for Multi-Hop Body Area Networks
Source: PLoS One. 2016 Jan 15;11(1):e0146464. doi: 10.1371/journal.pone.0146464 (PMC4714909; doi:10.1371/journal.pone.0146464)
Supplement: S1 Dataset — (ZIP) [file pone.0146464.s001.zip › Sink at waist/pdr/15ENSA-BAN.dat]

96.66590
96.66019
96.50578
96.90038
96.71737
96.16264
96.59156
96.41999
96.97472
96.72309
96.54009
96.82603
96.90610
96.21411
96.51149
96.61443
96.69450
96.86035
96.11689
95.83095
96.49434
96.71737
96.88894
96.78600
96.92897
95.43635
97.23779
96.88322
96.91182
96.67162
96.17408
96.59156
97.10626
96.71737
96.64875
96.84891
96.55725
97.12913
96.36280
96.72881
96.67734
96.90038
96.61443
97.10626
96.43143
95.68226
96.55153
96.78600
96.79744
96.48862
