# Supplementary material for: An Efficient Next Hop Selection Algorithm for Multi-Hop Body Area Networks
Source: PLoS One. 2016 Jan 15;11(1):e0146464. doi: 10.1371/journal.pone.0146464 (PMC4714909; doi:10.1371/journal.pone.0146464)
Supplement: S1 Dataset — (ZIP) [file pone.0146464.s001.zip › Sink at waist/pdr/7DMQOS.dat]

98.44851
99.16884
98.02897
98.36143
98.52767
98.44851
98.80472
98.89179
99.28758
98.63057
99.10552
98.51975
98.66223
98.73348
97.97356
98.13188
98.56724
98.73348
98.04480
98.37727
98.66223
99.19259
97.94190
99.26383
98.10813
98.82055
99.00261
98.80472
98.07647
98.93929
98.71764
98.68598
98.95512
98.25061
98.33769
98.03689
98.40893
98.30602
99.03428
99.03428
99.02636
98.39310
98.98678
98.66223
98.51183
98.51183
98.73348
98.68598
98.93137
98.44059
