# Supplementary material for: An Efficient Next Hop Selection Algorithm for Multi-Hop Body Area Networks
Source: PLoS One. 2016 Jan 15;11(1):e0146464. doi: 10.1371/journal.pone.0146464 (PMC4714909; doi:10.1371/journal.pone.0146464)
Supplement: S1 Dataset — (ZIP) [file pone.0146464.s001.zip › Sink at waist/pdr/7ENSA-BAN.dat]

98.26645
98.86013
98.54350
98.59099
98.39310
98.97886
97.96565
97.87857
98.86013
98.60682
98.60682
98.41684
98.77305
98.45642
98.50392
98.33769
98.59891
98.36143
98.46434
98.62265
98.52767
98.34560
98.97095
98.57516
98.28228
98.51975
98.94720
97.99731
98.06855
98.62265
97.96565
98.83638
98.82847
98.89971
98.87596
98.32186
98.68598
98.56724
98.59099
98.01314
98.42476
97.68859
98.51975
98.36143
97.92607
97.34940
97.56986
98.71764
98.14771
98.76514
