# Supplementary material for: An Efficient Next Hop Selection Algorithm for Multi-Hop Body Area Networks
Source: PLoS One. 2016 Jan 15;11(1):e0146464. doi: 10.1371/journal.pone.0146464 (PMC4714909; doi:10.1371/journal.pone.0146464)
Supplement: S1 Dataset — (ZIP) [file pone.0146464.s001.zip › Sink at waist/pdr/9DMQOS.dat]

98.02109
98.01387
97.37108
99.08277
98.64943
98.78665
98.71443
96.62718
98.94554
98.25220
98.51943
98.53387
98.22331
98.49776
98.56998
98.39665
98.60610
97.63108
98.64943
98.06442
97.88387
98.61332
98.88777
98.65665
98.77221
98.40387
98.38220
98.46887
97.55164
98.13665
98.51221
98.56998
96.98108
98.25220
99.29944
97.88387
98.72887
98.51943
98.92388
98.38943
98.72887
98.41832
98.51221
97.77553
98.18720
98.31720
98.08609
98.53387
98.88054
98.48332
