# Supplementary material for: An Efficient Next Hop Selection Algorithm for Multi-Hop Body Area Networks
Source: PLoS One. 2016 Jan 15;11(1):e0146464. doi: 10.1371/journal.pone.0146464 (PMC4714909; doi:10.1371/journal.pone.0146464)
Supplement: S1 Dataset — (ZIP) [file pone.0146464.s001.zip › Sink at waist/pdr/9ENSA-BAN.dat]

98.67832
98.41109
98.32443
98.41832
98.52665
98.46165
97.96331
98.34609
97.89109
98.69999
98.27387
98.80110
98.15109
98.55554
98.77943
97.82609
98.17276
98.28109
98.19442
99.03221
98.41832
98.39665
98.12220
97.59497
98.10053
98.46887
98.71443
98.66387
98.75054
98.47609
98.42554
98.44720
98.36776
98.32443
98.51221
98.33165
98.81554
98.63498
98.07165
98.59165
98.59165
98.60610
98.28109
98.19442
98.28109
98.77943
98.20165
98.81554
98.33887
98.28831
