# Supplementary material for: An Efficient Next Hop Selection Algorithm for Multi-Hop Body Area Networks
Source: PLoS One. 2016 Jan 15;11(1):e0146464. doi: 10.1371/journal.pone.0146464 (PMC4714909; doi:10.1371/journal.pone.0146464)
Supplement: S1 Dataset — (ZIP) [file pone.0146464.s001.zip › Sink at waist/result-waist.xls]

## Sheet: forward
		7	9	11	13	15						Number of packets forwarded
	ENSA-BAN	21203.2	22488	23633.5	24196.6	24151.8						Number of source nodes
	DMQoS	26132.2	27599.9	29295.2	30244.4	30423.3

## Sheet: energy
		7	9	11	13	15						Average energy consumption (J)
	ENSA-BAN	0.0402628	0.0443032	0.0486046	0.0517396	0.0542168						Number of source nodes
	DMQoS	0.0483324	0.0521542	0.0564244	0.059914	0.0626354

## Sheet: delay
		7	9	11	13	15						Delay (S)
	ENSA-BAN	0.0143088	0.0146536	0.0155846	0.0156032	0.0154642						Number of source nodes
	DMQoS	0.0178562	0.0180432	0.0189212	0.0189142	0.0188802

## Sheet: pdr
		7	9	11	13	15						Packet Delivery Ratio (%)
	ENSA-BAN	98.44	98.4079	97.7744	97.4099	96.6259						Number of source nodes
	DMQoS	98.6182	98.3579	97.5686	97.3813	96.2879
