# Supplementary material for: An Efficient Next Hop Selection Algorithm for Multi-Hop Body Area Networks
Source: PLoS One. 2016 Jan 15;11(1):e0146464. doi: 10.1371/journal.pone.0146464 (PMC4714909; doi:10.1371/journal.pone.0146464)
Supplement: S2 Dataset — (ZIP) [file pone.0146464.s002.zip › Sink at ankle/forward/11DMQOS.dat]

51860
52548
51875
52261
51610
51126
52237
52056
52126
51835
51691
52250
51928
52352
51418
52072
52677
52664
51990
52050
52001
52037
52202
52164
52520
52202
51799
52139
52127
52054
52159
51938
51956
52004
52234
51894
51154
51969
51858
51634
52222
52414
52047
52239
51947
51934
52375
51790
52219
51273
