# Supplementary material for: An Efficient Next Hop Selection Algorithm for Multi-Hop Body Area Networks
Source: PLoS One. 2016 Jan 15;11(1):e0146464. doi: 10.1371/journal.pone.0146464 (PMC4714909; doi:10.1371/journal.pone.0146464)
Supplement: S2 Dataset — (ZIP) [file pone.0146464.s002.zip › Sink at ankle/forward/11ENSA-BAN.dat]

39783
39333
39874
39956
39971
40092
40229
39531
39968
39941
40296
39952
39856
39653
40240
39870
40162
40532
39940
39984
39961
40090
39826
39913
39973
39366
39495
39505
39927
40022
39939
40164
39541
40110
39589
40311
39893
39893
40493
39660
39784
39718
39819
39636
39743
39882
39690
39722
39788
40170
