# Supplementary material for: An Efficient Next Hop Selection Algorithm for Multi-Hop Body Area Networks
Source: PLoS One. 2016 Jan 15;11(1):e0146464. doi: 10.1371/journal.pone.0146464 (PMC4714909; doi:10.1371/journal.pone.0146464)
Supplement: S2 Dataset — (ZIP) [file pone.0146464.s002.zip › Sink at ankle/forward/13DMQOS.dat]

54225
54223
53303
54191
53495
53433
53560
54219
38193
54502
54242
53640
54454
53858
54072
53895
53491
53950
53584
53736
53914
53683
53774
53708
54194
54111
53424
53904
54211
54115
54142
53785
53670
53919
53936
53855
53564
53165
53307
53997
53077
54039
53720
53829
53680
53895
54429
54305
53521
53635
