# Supplementary material for: An Efficient Next Hop Selection Algorithm for Multi-Hop Body Area Networks
Source: PLoS One. 2016 Jan 15;11(1):e0146464. doi: 10.1371/journal.pone.0146464 (PMC4714909; doi:10.1371/journal.pone.0146464)
Supplement: S2 Dataset — (ZIP) [file pone.0146464.s002.zip › Sink at ankle/forward/13ENSA-BAN.dat]

41280
40969
41019
41544
41358
41273
41296
40679
41511
41485
41126
41211
41574
41622
41739
41518
40964
41755
41391
41421
40953
41081
41478
41580
41048
40895
41206
41080
41381
41176
40596
41157
41131
41055
40803
41397
41591
41542
41415
41565
41956
41293
41462
41246
41154
41445
40972
41520
41268
41387
