# Supplementary material for: An Efficient Next Hop Selection Algorithm for Multi-Hop Body Area Networks
Source: PLoS One. 2016 Jan 15;11(1):e0146464. doi: 10.1371/journal.pone.0146464 (PMC4714909; doi:10.1371/journal.pone.0146464)
Supplement: S2 Dataset — (ZIP) [file pone.0146464.s002.zip › Sink at ankle/forward/15DMQOS.dat]

55708
56174
56484
55278
56126
56690
56326
55977
56089
56310
56236
55967
56277
34139
55464
55969
55525
31296
55958
56087
56021
27375
55650
56135
56394
56195
55955
55416
56144
57054
56070
56505
56264
56057
56064
56734
55688
56165
56027
56217
55689
55527
55681
55431
56525
55322
56442
56616
56138
55774
