# Supplementary material for: An Efficient Next Hop Selection Algorithm for Multi-Hop Body Area Networks
Source: PLoS One. 2016 Jan 15;11(1):e0146464. doi: 10.1371/journal.pone.0146464 (PMC4714909; doi:10.1371/journal.pone.0146464)
Supplement: S2 Dataset — (ZIP) [file pone.0146464.s002.zip › Sink at ankle/forward/15ENSA-BAN.dat]

43203
42854
42953
43634
43133
43636
42921
42759
43216
42397
42340
43369
43239
43242
42802
42818
42951
42700
42486
43323
42756
43044
42863
43423
42883
42739
43598
42943
42914
43122
42629
42773
43262
43165
43294
42718
42966
43168
43160
42772
43624
43441
42998
43095
42959
43212
42359
43043
43222
42751
