# Supplementary material for: An Efficient Next Hop Selection Algorithm for Multi-Hop Body Area Networks
Source: PLoS One. 2016 Jan 15;11(1):e0146464. doi: 10.1371/journal.pone.0146464 (PMC4714909; doi:10.1371/journal.pone.0146464)
Supplement: S2 Dataset — (ZIP) [file pone.0146464.s002.zip › Sink at ankle/forward/7DMQOS.dat]

47083
46344
47119
47190
46898
47286
47083
47140
46981
47514
46800
47570
46612
46804
47353
46839
47792
47325
47391
47366
47013
46805
47314
47099
47377
46472
47258
46747
46952
46885
47105
47529
47168
47311
47100
47229
47143
47376
46972
46742
47655
46881
47406
47256
47087
47418
47193
46707
46955
47249
