# Supplementary material for: An Efficient Next Hop Selection Algorithm for Multi-Hop Body Area Networks
Source: PLoS One. 2016 Jan 15;11(1):e0146464. doi: 10.1371/journal.pone.0146464 (PMC4714909; doi:10.1371/journal.pone.0146464)
Supplement: S2 Dataset — (ZIP) [file pone.0146464.s002.zip › Sink at ankle/forward/7ENSA-BAN.dat]

36126
36236
36119
35702
35536
35527
35648
36026
35884
35383
36139
36027
35237
35985
36031
35509
35471
35710
35813
36252
35882
36011
35438
35933
35651
35615
36188
35630
35777
35888
36015
35541
35676
35583
35892
36049
36137
35410
36140
35890
36494
36278
36245
35652
35647
36204
36046
35960
35694
35845
