# Supplementary material for: An Efficient Next Hop Selection Algorithm for Multi-Hop Body Area Networks
Source: PLoS One. 2016 Jan 15;11(1):e0146464. doi: 10.1371/journal.pone.0146464 (PMC4714909; doi:10.1371/journal.pone.0146464)
Supplement: S2 Dataset — (ZIP) [file pone.0146464.s002.zip › Sink at ankle/forward/9DMQOS.dat]

49268
49019
49278
48559
48886
49353
48861
48745
49378
49505
49073
49347
48928
49034
48411
48968
48920
49408
48825
49384
49069
49104
49591
48482
49324
49604
49204
49543
49364
49390
49235
48812
48308
48872
48984
49304
49377
49029
48906
49167
49072
49175
49177
49073
48854
49345
49594
48815
48869
49289
