# Supplementary material for: An Efficient Next Hop Selection Algorithm for Multi-Hop Body Area Networks
Source: PLoS One. 2016 Jan 15;11(1):e0146464. doi: 10.1371/journal.pone.0146464 (PMC4714909; doi:10.1371/journal.pone.0146464)
Supplement: S2 Dataset — (ZIP) [file pone.0146464.s002.zip › Sink at ankle/forward/9ENSA-BAN.dat]

37128
37463
37158
36976
36922
37410
37442
37492
37427
37469
36902
37176
37582
37052
37708
36616
37048
36743
36659
37395
36711
37170
36913
37384
37731
37010
37321
36743
36623
37495
37143
37522
36855
36591
37462
37506
37030
37524
36993
36918
37174
36989
37474
36975
37525
37265
37110
37126
37340
37068
