# Supplementary material for: An Efficient Next Hop Selection Algorithm for Multi-Hop Body Area Networks
Source: PLoS One. 2016 Jan 15;11(1):e0146464. doi: 10.1371/journal.pone.0146464 (PMC4714909; doi:10.1371/journal.pone.0146464)
Supplement: S2 Dataset — (ZIP) [file pone.0146464.s002.zip › Sink at ankle/pdr/11DMQOS.dat]

93.57195
95.58404
93.41922
95.25201
93.59187
93.90398
95.07935
93.65828
94.72741
94.90670
91.73252
94.54147
94.40866
95.09928
94.45514
94.51491
95.21881
94.54147
95.06607
95.25865
94.48171
94.07663
94.68092
94.97311
95.08600
92.52938
94.34225
95.09928
94.45514
94.89342
94.41530
94.69420
95.05279
94.12976
94.44850
94.56803
93.45906
94.40202
95.10592
94.60788
94.87350
95.12584
94.45514
95.24537
94.72076
94.50163
95.01295
94.51491
94.33561
94.11648
