# Supplementary material for: An Efficient Next Hop Selection Algorithm for Multi-Hop Body Area Networks
Source: PLoS One. 2016 Jan 15;11(1):e0146464. doi: 10.1371/journal.pone.0146464 (PMC4714909; doi:10.1371/journal.pone.0146464)
Supplement: S2 Dataset — (ZIP) [file pone.0146464.s002.zip › Sink at ankle/pdr/11ENSA-BAN.dat]

90.03918
89.14271
90.20519
90.34464
90.63683
90.73644
90.91573
89.64075
90.51730
90.49738
90.96222
90.30480
90.09230
89.80012
91.11495
90.09894
90.67667
91.48682
90.12551
90.63683
90.44425
90.73644
90.30480
90.44425
90.49738
89.14271
89.48801
89.34856
90.25832
90.44425
90.51066
90.78292
89.64075
90.53722
89.84660
91.10167
90.22511
90.26496
91.36729
89.84660
89.92629
89.91965
90.22511
89.68723
89.72043
90.24504
90.01262
90.02590
90.21183
90.83604
