# Supplementary material for: An Efficient Next Hop Selection Algorithm for Multi-Hop Body Area Networks
Source: PLoS One. 2016 Jan 15;11(1):e0146464. doi: 10.1371/journal.pone.0146464 (PMC4714909; doi:10.1371/journal.pone.0146464)
Supplement: S2 Dataset — (ZIP) [file pone.0146464.s002.zip › Sink at ankle/pdr/13DMQOS.dat]

94.91796
95.32354
93.57832
94.52467
93.74424
94.65372
92.04818
94.45708
37.57758
95.12690
95.27438
94.09451
95.15762
93.96546
95.12075
94.94869
94.04535
94.40177
90.01413
93.87329
94.51853
93.94703
94.10680
94.43250
94.96098
94.70903
91.60573
94.47551
94.24200
95.39728
94.47551
94.29730
94.68445
94.99170
94.27272
93.27721
94.23585
89.43649
94.13753
94.05764
90.36441
94.32188
94.27887
94.44479
94.45093
93.84256
95.14533
95.02243
93.77496
93.61519
