# Supplementary material for: An Efficient Next Hop Selection Algorithm for Multi-Hop Body Area Networks
Source: PLoS One. 2016 Jan 15;11(1):e0146464. doi: 10.1371/journal.pone.0146464 (PMC4714909; doi:10.1371/journal.pone.0146464)
Supplement: S2 Dataset — (ZIP) [file pone.0146464.s002.zip › Sink at ankle/pdr/13ENSA-BAN.dat]

89.40576
89.48565
89.39962
90.13089
90.02028
89.75604
89.81134
88.65606
90.06944
90.17391
89.59626
89.82978
89.98955
90.32139
90.25994
89.95268
89.29515
90.48731
90.16162
89.90352
89.14767
89.34431
89.92196
90.46273
89.28286
89.23985
89.76833
89.55939
89.92196
89.49180
88.53315
89.47951
89.86665
88.69293
88.69907
89.98955
90.37055
90.29067
89.86665
90.24765
90.86216
89.86051
89.88509
89.74989
89.59012
90.11246
89.04935
90.27838
89.76218
90.00799
