# Supplementary material for: An Efficient Next Hop Selection Algorithm for Multi-Hop Body Area Networks
Source: PLoS One. 2016 Jan 15;11(1):e0146464. doi: 10.1371/journal.pone.0146464 (PMC4714909; doi:10.1371/journal.pone.0146464)
Supplement: S2 Dataset — (ZIP) [file pone.0146464.s002.zip › Sink at ankle/pdr/15DMQOS.dat]

91.86206
93.26890
92.41679
90.30081
93.05730
94.12101
93.51481
93.22887
93.41759
93.18884
91.10717
93.65778
93.52625
17.44824
91.95356
92.93149
92.82855
17.45968
93.21171
92.33673
90.86698
17.76850
93.68638
93.02871
93.10305
93.97232
92.87430
92.64555
92.90289
93.84651
93.05158
93.33753
93.18884
93.66922
93.42903
94.26398
91.81631
92.13085
93.68066
93.16024
93.21743
88.64234
92.64555
93.28034
93.04015
90.74116
94.10385
93.39472
92.63983
92.60551
