# Supplementary material for: An Efficient Next Hop Selection Algorithm for Multi-Hop Body Area Networks
Source: PLoS One. 2016 Jan 15;11(1):e0146464. doi: 10.1371/journal.pone.0146464 (PMC4714909; doi:10.1371/journal.pone.0146464)
Supplement: S2 Dataset — (ZIP) [file pone.0146464.s002.zip › Sink at ankle/pdr/15ENSA-BAN.dat]

88.39643
87.91033
87.98467
88.85966
88.21915
89.01407
87.85886
87.41279
88.09333
86.80659
86.90381
88.58515
88.31065
88.39643
87.61867
87.60151
87.80167
87.50429
87.06966
88.43074
87.48713
87.83598
87.85314
88.55084
87.62439
87.63010
88.96260
87.77879
87.70445
88.04186
87.25266
87.46998
88.44790
88.31637
88.44790
87.29269
87.86458
88.16768
88.39071
87.62439
88.85966
88.84822
87.85886
87.93320
87.92177
88.41931
87.09253
88.02471
88.25346
87.53288
