# Supplementary material for: An Efficient Next Hop Selection Algorithm for Multi-Hop Body Area Networks
Source: PLoS One. 2016 Jan 15;11(1):e0146464. doi: 10.1371/journal.pone.0146464 (PMC4714909; doi:10.1371/journal.pone.0146464)
Supplement: S2 Dataset — (ZIP) [file pone.0146464.s002.zip › Sink at ankle/pdr/7DMQOS.dat]

96.16876
96.27959
94.96557
96.31916
95.82047
96.78619
96.47748
95.90754
96.24792
96.76245
96.09752
96.77036
95.86005
95.32969
96.39041
96.18460
96.91285
96.95243
96.61996
96.23209
96.45373
95.44843
96.72287
96.23209
97.03950
95.86005
96.20834
92.21088
95.02889
96.25584
96.11335
97.07116
96.12919
96.38249
95.02889
95.06056
96.04211
96.71495
94.86266
93.03412
96.14502
96.18460
97.09491
96.20834
96.16085
95.14763
96.11335
95.01306
96.13710
96.13710
