# Supplementary material for: An Efficient Next Hop Selection Algorithm for Multi-Hop Body Area Networks
Source: PLoS One. 2016 Jan 15;11(1):e0146464. doi: 10.1371/journal.pone.0146464 (PMC4714909; doi:10.1371/journal.pone.0146464)
Supplement: S2 Dataset — (ZIP) [file pone.0146464.s002.zip › Sink at ankle/pdr/7ENSA-BAN.dat]

94.68060
94.86266
94.79142
93.64363
93.49323
93.49323
93.74654
94.62519
94.22940
92.98662
94.87849
94.41146
92.78873
94.49062
94.59352
93.20826
93.28742
93.82569
94.16607
95.02098
94.41938
94.36397
93.18452
94.37188
93.76237
93.80195
94.65685
93.76237
93.99984
94.14233
94.45896
93.38241
93.64363
93.42199
94.11858
94.58561
94.93390
93.02620
94.91016
94.25315
95.44051
94.99723
95.04472
93.70696
93.80986
94.97348
94.62519
94.21357
93.78612
94.13441
