# Supplementary material for: An Efficient Next Hop Selection Algorithm for Multi-Hop Body Area Networks
Source: PLoS One. 2016 Jan 15;11(1):e0146464. doi: 10.1371/journal.pone.0146464 (PMC4714909; doi:10.1371/journal.pone.0146464)
Supplement: S2 Dataset — (ZIP) [file pone.0146464.s002.zip › Sink at ankle/pdr/9DMQOS.dat]

95.54384
96.07829
96.30218
95.53662
95.96996
96.41052
95.88329
95.47162
95.82551
95.40662
95.64495
96.18662
95.91940
95.68106
91.18879
95.59440
95.24772
96.43218
94.36660
95.81106
95.81829
95.32717
96.64885
92.48158
96.36718
96.37440
95.93384
96.68496
96.04940
96.47552
95.98440
95.90495
95.38495
95.63773
96.05662
95.91218
96.19385
94.59050
95.94829
95.86162
93.81771
94.38827
96.09273
95.61606
96.17940
95.78218
96.35274
95.82551
95.65940
95.85440
