# Supplementary material for: An Efficient Next Hop Selection Algorithm for Multi-Hop Body Area Networks
Source: PLoS One. 2016 Jan 15;11(1):e0146464. doi: 10.1371/journal.pone.0146464 (PMC4714909; doi:10.1371/journal.pone.0146464)
Supplement: S2 Dataset — (ZIP) [file pone.0146464.s002.zip › Sink at ankle/pdr/9ENSA-BAN.dat]

92.50325
92.98714
92.58270
92.00491
91.99769
92.87159
92.82103
93.39882
93.16048
92.97270
92.04824
92.27214
93.38437
92.13491
93.68771
91.18879
92.27214
91.55713
91.21768
93.16770
91.79546
92.56825
91.65824
92.90048
93.65160
92.12047
92.63325
91.77380
91.48491
93.26159
92.35880
93.18215
91.73769
91.11657
93.20381
93.08826
92.36603
93.36993
92.30825
92.01936
92.52492
92.02658
92.87881
92.19991
92.96548
92.72714
92.06269
92.39492
92.93659
92.44547
