# Supplementary material for: An Efficient Next Hop Selection Algorithm for Multi-Hop Body Area Networks
Source: PLoS One. 2016 Jan 15;11(1):e0146464. doi: 10.1371/journal.pone.0146464 (PMC4714909; doi:10.1371/journal.pone.0146464)
Supplement: S2 Dataset — (ZIP) [file pone.0146464.s002.zip › Sink at ankle/Results-ankle.xls]

## Sheet: forward
		7	9	11	13	15						Number of packets forwarded
	ENSA-BAN	35855.4	37169.2	39895.7	41291.4	43017.4						Number of source nodes
	DMQoS	47117.9	49101.6	52022.6	53535.5	54547.1

## Sheet: energy
		7	9	11	13	15						Average energy consumption (J)
	ENSA-BAN	0.062753	0.0674136	0.0740602	0.0782666	0.0835034						Number of source nodes
	DMQoS	0.0748958	0.079361	0.0856778	0.089359	0.0923796

## Sheet: delay
		7	9	11	13	15						Delay (S)
	ENSA-BAN	0.0249094	0.025516	0.0276324	0.027601	0.0289592						Number of source nodes
	DMQoS	0.0341008	0.0339268	0.0350896	0.0343886	0.0341378

## Sheet: pdr
		7	9	11	13	15						Packet Delivery Ratio (%)
	ENSA-BAN	94.1431	92.4799	90.2804	89.7608	87.9653						Number of source nodes
	DMQoS	95.9865	95.6341	94.4987	92.9274	88.3114
